# Supplementary material for: Data supporting the cover crops benefits related to soil functionality in a 10-year cropping system
Source: Data Brief. 2018 Apr 18;18:1327–33. doi: 10.1016/j.dib.2018.04.029 (PMC5997093; doi:10.1016/j.dib.2018.04.029)
Supplement: Supplementary file 2 — Supplementary material [file mmc2.xlsx]

## Sheet: Cumulated biomass abd C input
Year	Sampling	Treatment	Replication	Cumulated biomass (Mg dm ha-1)	Cumulated C input (Mg C ha-1)
2006	October	Fallow	1	0	0.420256
2006	October	Fallow	2	0	0.421778
2006	October	Fallow	3	0	0.419287
2006	October	Fallow	4	0	0.42197
2006	October	Barley	1	0	0.418026
2006	October	Barley	2	0	0.418106
2006	October	Barley	3	0	0.421464
2006	October	Barley	4	0	0.414519
2006	October	Vetch	1	0	0.402662
2006	October	Vetch	2	0	0.420121
2006	October	Vetch	3	0	0.420536
2006	October	Vetch	4	0	0.419344
2007	March	Fallow	1	0	1.17954
2007	March	Fallow	2	0	0.907277
2007	March	Fallow	3	0	0.625296
2007	March	Fallow	4	0	0.663884
2007	March	Barley	1	6.7421	3.14588
2007	March	Barley	2	6.9125	3.26882
2007	March	Barley	3	6.8929	3.25376
2007	March	Barley	4	4.4123	2.21827
2007	March	Vetch	1	6.1729	2.82059
2007	March	Vetch	2	5.1315	2.49787
2007	March	Vetch	3	4.6273	2.33994
2007	March	Vetch	4	4.2894	2.18486
2007	October	Fallow	1	24.5738	1.59154
2007	October	Fallow	2	23.031	1.32848
2007	October	Fallow	3	24.676	1.04076
2007	October	Fallow	4	26.4234	1.07708
2007	October	Barley	1	27.8344	3.56878
2007	October	Barley	2	24.7534	3.68522
2007	October	Barley	3	26.2092	3.67666
2007	October	Barley	4	26.5485	2.61887
2007	October	Vetch	1	29.8459	3.14379
2007	October	Vetch	2	26.8495	2.91657
2007	October	Vetch	3	24.9206	2.75224
2007	October	Vetch	4	23.377	2.59146
2008	March	Fallow	1	24.5738	1.59154
2008	March	Fallow	2	23.031	1.32848
2008	March	Fallow	3	24.676	1.04076
2008	March	Fallow	4	26.4234	1.07708
2008	March	Barley	1	30.0625	4.44375
2008	March	Barley	2	26.7853	4.4801
2008	March	Barley	3	28.8983	4.73751
2008	March	Barley	4	28.6289	3.43334
2008	March	Vetch	1	30.5492	3.40119
2008	March	Vetch	2	27.5721	3.20055
2008	March	Vetch	3	25.4032	2.94311
2008	March	Vetch	4	23.7758	2.73782
2008	October	Fallow	1	47.7785	2.01134
2008	October	Fallow	2	50.377	1.74718
2008	October	Fallow	3	43.2622	1.46386
2008	October	Fallow	4	53.6774	1.50118
2008	October	Barley	1	58.1325	4.86035
2008	October	Barley	2	40.6392	4.9007
2008	October	Barley	3	47.0888	5.15931
2008	October	Barley	4	53.6895	3.85754
2008	October	Vetch	1	49.396	3.81979
2008	October	Vetch	2	56.3809	3.61755
2008	October	Vetch	3	39.7465	3.36141
2008	October	Vetch	4	50.3741	3.15972
2009	March	Fallow	1	47.7785	2.01627
2009	March	Fallow	2	50.377	1.75433
2009	March	Fallow	3	43.2622	1.46718
2009	March	Fallow	4	53.6774	1.51452
2009	March	Barley	1	59.4771	5.40088
2009	March	Barley	2	42.8814	5.80453
2009	March	Barley	3	49.6895	6.21337
2009	March	Barley	4	54.8346	4.29039
2009	March	Vetch	1	50.8261	4.41529
2009	March	Vetch	2	57.9436	4.26747
2009	March	Vetch	3	40.9392	3.85471
2009	March	Vetch	4	51.5384	3.63475
2009	October	Fallow	1	73.8503	2.42587
2009	October	Fallow	2	73.4645	2.16323
2009	October	Fallow	3	56.738	1.87328
2009	October	Fallow	4	71.4914	1.92292
2009	October	Barley	1	73.7507	5.80738
2009	October	Barley	2	65.5174	6.20933
2009	October	Barley	3	69.1344	6.62217
2009	October	Barley	4	76.2599	4.69309
2009	October	Vetch	1	70.1539	4.81819
2009	October	Vetch	2	79.9522	4.66957
2009	October	Vetch	3	61.4514	4.26261
2009	October	Vetch	4	75.1101	4.03655
2010	March	Fallow	1	73.8503	2.42596
2010	March	Fallow	2	73.4645	2.16424
2010	March	Fallow	3	56.738	1.87337
2010	March	Fallow	4	71.4914	1.92442
2010	March	Barley	1	76.3905	6.79757
2010	March	Barley	2	70.3608	7.93019
2010	March	Barley	3	74.2517	8.68086
2010	March	Barley	4	80.1169	6.01759
2010	March	Vetch	1	72.7479	5.53413
2010	March	Vetch	2	81.4228	5.16811
2010	March	Vetch	3	63.0668	4.78535
2010	March	Vetch	4	77.3669	4.74248
2010	October	Fallow	1	91.5959	2.84552
2010	October	Fallow	2	91.4879	2.58513
2010	October	Fallow	3	68.5659	2.29208
2010	October	Fallow	4	90.327	2.34548
2010	October	Barley	1	98.6107	7.21518
2010	October	Barley	2	83.9736	8.34787
2010	October	Barley	3	87.2659	9.10148
2010	October	Barley	4	99.9587	6.43213
2010	October	Vetch	1	88.3849	5.9383
2010	October	Vetch	2	99.4153	5.58755
2010	October	Vetch	3	76.9928	5.20516
2010	October	Vetch	4	97.6393	5.16125
2011	March	Fallow	1	91.5959	2.87158
2011	March	Fallow	2	91.4879	2.59484
2011	March	Fallow	3	68.5659	2.32103
2011	March	Fallow	4	90.327	2.3593
2011	March	Barley	1	100.515	7.96944
2011	March	Barley	2	86.0967	9.21134
2011	March	Barley	3	90.8993	10.5712
2011	March	Barley	4	101.891	7.21522
2011	March	Vetch	1	89.0577	6.20695
2011	March	Vetch	2	99.884	5.77348
2011	March	Vetch	3	77.7653	5.50875
2011	March	Vetch	4	98.5157	5.49919
2011	October	Fallow	1	91.5959	2.87158
2011	October	Fallow	2	91.4879	2.59484
2011	October	Fallow	3	68.5659	2.32103
2011	October	Fallow	4	90.327	2.3593
2011	October	Barley	1	100.515	7.96944
2011	October	Barley	2	86.0967	9.21134
2011	October	Barley	3	90.8993	10.5712
2011	October	Barley	4	101.891	7.21522
2011	October	Vetch	1	89.0577	6.20695
2011	October	Vetch	2	99.884	5.77348
2011	October	Vetch	3	77.7653	5.50875
2011	October	Vetch	4	98.5157	5.49919
2012	March	Fallow	1	91.5959	2.87509
2012	March	Fallow	2	91.4879	2.59671
2012	March	Fallow	3	68.5659	2.3569
2012	March	Fallow	4	90.327	2.3726
2012	March	Barley	1	103.032	8.96668
2012	March	Barley	2	88.8807	10.3436
2012	March	Barley	3	95.5738	12.462
2012	March	Barley	4	104.443	8.24915
2012	March	Vetch	1	90.2506	6.68329
2012	March	Vetch	2	100.805	6.13877
2012	March	Vetch	3	79.0912	6.02982
2012	March	Vetch	4	99.9801	6.06386
2012	October	Fallow	1	91.5959	2.91656
2012	October	Fallow	2	91.4879	2.63818
2012	October	Fallow	3	68.5659	2.39837
2012	October	Fallow	4	90.327	2.41407
2012	October	Barley	1	103.032	9.00815
2012	October	Barley	2	88.8807	10.3851
2012	October	Barley	3	95.5738	12.5035
2012	October	Barley	4	104.443	8.29062
2012	October	Vetch	1	90.2506	6.72476
2012	October	Vetch	2	100.805	6.18024
2012	October	Vetch	3	79.0912	6.07129
2012	October	Vetch	4	99.9801	6.10533
2013	March	Fallow	1	91.5959	2.91656
2013	March	Fallow	2	91.4879	2.63818
2013	March	Fallow	3	68.5659	2.39837
2013	March	Fallow	4	90.327	2.41407
2013	March	Barley	1	105.652	10.1203
2013	March	Barley	2	91.7932	11.6186
2013	March	Barley	3	101.884	15.2064
2013	March	Barley	4	106.293	9.06858
2013	March	Vetch	1	93.079	7.90807
2013	March	Vetch	2	103.248	7.22527
2013	March	Vetch	3	81.6872	7.17474
2013	March	Vetch	4	102.478	7.20491
2013	October	Fallow	1	115.312	3.33612
2013	October	Fallow	2	100.76	3.05907
2013	October	Fallow	3	82.3801	2.81709
2013	October	Fallow	4	112.98	2.83514
2013	October	Barley	1	113.17	10.5379
2013	October	Barley	2	99.8652	12.0363
2013	October	Barley	3	111.507	15.627
2013	October	Barley	4	120.631	9.48313
2013	October	Vetch	1	116.176	8.31224
2013	October	Vetch	2	128.882	7.64471
2013	October	Vetch	3	98.7192	7.59455
2013	October	Vetch	4	129.916	7.62367
2014	March	Fallow	1	115.312	3.33612
2014	March	Fallow	2	100.76	3.05907
2014	March	Fallow	3	82.3801	2.81709
2014	March	Fallow	4	112.98	2.83514
2014	March	Barley	1	113.668	10.7463
2014	March	Barley	2	100.384	12.2486
2014	March	Barley	3	112.111	15.8771
2014	March	Barley	4	121.172	9.70665
2014	March	Vetch	1	117.075	8.65459
2014	March	Vetch	2	129.942	8.05022
2014	March	Vetch	3	99.9266	8.08375
2014	March	Vetch	4	131.176	8.13453
2014	October	Fallow	1	133.125	3.77513
2014	October	Fallow	2	114.478	3.48803
2014	October	Fallow	3	94.9768	3.23908
2014	October	Fallow	4	128.858	3.26785
2014	October	Barley	1	132.874	11.1766
2014	October	Barley	2	113.506	12.6728
2014	October	Barley	3	129.105	16.2997
2014	October	Barley	4	134.97	10.1264
2014	October	Vetch	1	134.302	9.08465
2014	October	Vetch	2	151.383	8.47907
2014	October	Vetch	3	117.1	8.51305
2014	October	Vetch	4	144.388	8.57044
2015	March	Fallow	1	133.125	3.77513
2015	March	Fallow	2	114.478	3.48803
2015	March	Fallow	3	94.9768	3.23908
2015	March	Fallow	4	128.858	3.26785
2015	March	Barley	1	135.46	12.2724
2015	March	Barley	2	116.866	14.1119
2015	March	Barley	3	133.752	18.2714
2015	March	Barley	4	139.119	11.9003
2015	March	Vetch	1	138.302	10.7087
2015	March	Vetch	2	155.43	10.131
2015	March	Vetch	3	121.828	10.5124
2015	March	Vetch	4	148.042	10.0954
2015	October	Fallow	1	137.279	3.8166
2015	October	Fallow	2	118.318	3.5295
2015	October	Fallow	3	98.9778	3.28055
2015	October	Fallow	4	131.057	3.30932
2015	October	Barley	1	138.772	12.3139
2015	October	Barley	2	119.194	14.1534
2015	October	Barley	3	136.33	18.3129
2015	October	Barley	4	141.22	11.9418
2015	October	Vetch	1	144.312	10.7501
2015	October	Vetch	2	160.019	10.1724
2015	October	Vetch	3	124.924	10.5539
2015	October	Vetch	4	150.128	10.1368
2016	March	Fallow	1	137.279	3.8166
2016	March	Fallow	2	118.318	3.5295
2016	March	Fallow	3	98.9778	3.28055
2016	March	Fallow	4	131.057	3.30932
2016	March	Barley	1	140.328	12.9666
2016	March	Barley	2	121.273	15.03
2016	March	Barley	3	138.662	19.2934
2016	March	Barley	4	143.105	12.7225
2016	March	Vetch	1	145.751	11.3368
2016	March	Vetch	2	161.212	10.6415
2016	March	Vetch	3	126.196	11.0605
2016	March	Vetch	4	151.41	10.6381
2016	October	Fallow	1	151.074	4.23886
2016	October	Fallow	2	125.458	3.9624
2016	October	Fallow	3	106.853	3.70954
2016	October	Fallow	4	146.574	3.74258
2016	October	Barley	1	155.187	13.3813
2016	October	Barley	2	129.844	15.4553
2016	October	Barley	3	159.104	19.7263
2016	October	Barley	4	154.786	13.1478
2016	October	Vetch	1	161.462	11.7724
2016	October	Vetch	2	179.855	11.0768
2016	October	Vetch	3	136.03	11.4968
2016	October	Vetch	4	164.94	11.0697

## Sheet: Cumulated N in cover crops
Year	Sampling	Variable	Replication	Cumulated N in cover crops (kg N ha-1)
2006	October	Fixed by vetch	1	0
2006	October	Fixed by vetch	2	0
2006	October	Fixed by vetch	3	0
2006	October	Fixed by vetch	4	0
2006	October	Barley	1	0
2006	October	Barley	2	0
2006	October	Barley	3	0
2006	October	Barley	4	0
2006	October	Vetch	1	0
2006	October	Vetch	2	0
2006	October	Vetch	3	0
2006	October	Vetch	4	0
2007	March	Fixed by vetch	1	126.856
2007	March	Fixed by vetch	2	137.368
2007	March	Fixed by vetch	3	113.079
2007	March	Fixed by vetch	4	107.576
2007	March	Barley	1	150.349
2007	March	Barley	2	171.084
2007	March	Barley	3	169.221
2007	March	Barley	4	136.781
2007	March	Vetch	1	187.656
2007	March	Vetch	2	203.207
2007	March	Vetch	3	167.277
2007	March	Vetch	4	159.137
2008	March	Fixed by vetch	1	133.832
2008	March	Fixed by vetch	2	146.201
2008	March	Fixed by vetch	3	118.747
2008	March	Fixed by vetch	4	111.788
2008	March	Barley	1	188.895
2008	March	Barley	2	207.862
2008	March	Barley	3	218.835
2008	March	Barley	4	168.299
2008	March	Vetch	1	209.458
2008	March	Vetch	2	230.811
2008	March	Vetch	3	184.988
2008	March	Vetch	4	172.297
2009	March	Fixed by vetch	1	161.037
2009	March	Fixed by vetch	2	175.999
2009	March	Fixed by vetch	3	141.218
2009	March	Fixed by vetch	4	133.249
2009	March	Barley	1	219.552
2009	March	Barley	2	251.585
2009	March	Barley	3	279.431
2009	March	Barley	4	189.827
2009	March	Vetch	1	269.38
2009	March	Vetch	2	296.444
2009	March	Vetch	3	234.485
2009	March	Vetch	4	219.568
2010	March	Fixed by vetch	1	220.079
2010	March	Fixed by vetch	2	213.025
2010	March	Fixed by vetch	3	176.716
2010	March	Fixed by vetch	4	188.611
2010	March	Barley	1	273.844
2010	March	Barley	2	327.303
2010	March	Barley	3	394.911
2010	March	Barley	4	253.596
2010	March	Vetch	1	339.418
2010	March	Vetch	2	340.366
2010	March	Vetch	3	276.593
2010	March	Vetch	4	285.241
2011	March	Fixed by vetch	1	236.175
2011	March	Fixed by vetch	2	222.851
2011	March	Fixed by vetch	3	194.34
2011	March	Fixed by vetch	4	206.748
2011	March	Barley	1	303.644
2011	March	Barley	2	359.15
2011	March	Barley	3	452.501
2011	March	Barley	4	287.61
2011	March	Vetch	1	363.336
2011	March	Vetch	2	354.966
2011	March	Vetch	3	302.781
2011	March	Vetch	4	312.19
2012	March	Fixed by vetch	1	269.297
2012	March	Fixed by vetch	2	245.252
2012	March	Fixed by vetch	3	229.443
2012	March	Fixed by vetch	4	241.916
2012	March	Barley	1	343.036
2012	March	Barley	2	400.909
2012	March	Barley	3	526.592
2012	March	Barley	4	332.519
2012	March	Vetch	1	405.744
2012	March	Vetch	2	383.649
2012	March	Vetch	3	347.728
2012	March	Vetch	4	357.22
2013	March	Fixed by vetch	1	366.847
2013	March	Fixed by vetch	2	298.067
2013	March	Fixed by vetch	3	312.513
2013	March	Fixed by vetch	4	330.135
2013	March	Barley	1	372.401
2013	March	Barley	2	437.106
2013	March	Barley	3	597.193
2013	March	Barley	4	357.761
2013	March	Vetch	1	522.852
2013	March	Vetch	2	447.052
2013	March	Vetch	3	447.451
2013	March	Vetch	4	463.124
2014	March	Fixed by vetch	1	395.804
2014	March	Fixed by vetch	2	333.814
2014	March	Fixed by vetch	3	355.038
2014	March	Fixed by vetch	4	375.025
2014	March	Barley	1	382.222
2014	March	Barley	2	448.138
2014	March	Barley	3	609.622
2014	March	Barley	4	368.46
2014	March	Vetch	1	554.293
2014	March	Vetch	2	485.865
2014	March	Vetch	3	493.624
2014	March	Vetch	4	511.865
2015	March	Fixed by vetch	1	509.571
2015	March	Fixed by vetch	2	460.943
2015	March	Fixed by vetch	3	504.064
2015	March	Fixed by vetch	4	472.803
2015	March	Barley	1	405.105
2015	March	Barley	2	478.001
2015	March	Barley	3	650.562
2015	March	Barley	4	405.921
2015	March	Vetch	1	669.093
2015	March	Vetch	2	614.149
2015	March	Vetch	3	644.003
2015	March	Vetch	4	610.531
2016	March	Fixed by vetch	1	546.12
2016	March	Fixed by vetch	2	494.258
2016	March	Fixed by vetch	3	535.687
2016	March	Fixed by vetch	4	501.735
2016	March	Barley	1	428
2016	March	Barley	2	500.926
2016	March	Barley	3	676.993
2016	March	Barley	4	427.129
2016	March	Vetch	1	707.445
2016	March	Vetch	2	649.107
2016	March	Vetch	3	677.186
2016	March	Vetch	4	640.89

## Sheet: Key
Key to variables in Spreadsheets
Year	Sampling year
Sampling	Sampling after harvesting maize and before planting cover crops (October) or after cover crop termination and before planting maize (March)
Treatment	Treatment name. Variable in the case of Cumulated N in cover crops because atmospheric N fixed by vetch substitute fallow in the plot
Replication	Replication number
Cumulated biomass (Mg dm ha-1)	Cumulated above ground biomass produced by either the maize or the cover crop
Cumulated C input (Mg C ha-1)	Cumulated N input by either the maize or the cover crop residues into the soil. C introduced by weeds was considered for the fallow treatment when it was significant. In October 2006 the C introduced by residues from the previous maize were considered.
Cumulated N in cover crops (kg N ha-1)	Cumulated N content in above ground biomass of cover crops. Atmospheric N fixed by the vetch is represented as it means an additional N contribution to the agro-ecosystem.
