# Supplementary material for: Data supporting the cover crops benefits related to soil functionality in a 10-year cropping system
Source: Data Brief. 2018 Apr 18;18:1327–33. doi: 10.1016/j.dib.2018.04.029 (PMC5997093; doi:10.1016/j.dib.2018.04.029)
Supplement: Supplementary file 3 — Supplementary material [file mmc3.xlsx]

## Sheet: Fig2. SOC_SON
Year	Treatment	Replication	SOC (%) 0-5 cm	SOC (%) 5-20 cm	SOC (Mg ha-1) 0-5 cm	SOC (Mg ha-1) 5-20 cm	SON (%) 0-5 cm	SON (%) 5-20 cm	SON (Mg ha-1) 0-5 cm	SON (Mg ha-1) 5-20 cm
2006	Fallow	1	1.04068	1.02021	7.31592	6.91493	0.127867	0.129662	0.874757	0.877359
2006	Fallow	2	1.05903	0.988139	7.28224	7.0911	0.117422	0.121594	0.803303	0.822766
2006	Fallow	3	1.04566	0.997101	7.48157	6.82759	0.128908	0.115556	0.881875	0.781907
2008	Fallow	1	1.04455	0.93428	7.1647	6.32585	0.140008	0.121371	0.960329	0.821785
2008	Fallow	2	1.09097	0.853677	7.48305	5.7801	0.136289	0.116788	0.934819	0.790749
2008	Fallow	3	0.931393	1.12243	7.32387	7.59981	0.131198	0.112629	0.899901	0.762594
2008	Fallow	4	1.02231	0.97013	7.32387	6.56859	0.135832	0.116929	0.931683	0.791709
2008	Barley	1	1.15684	0.896642	7.93485	6.07101	0.135096	0.115661	0.926633	0.783119
2008	Barley	2	1.20984	0.96	8.29842	6.5	0.14323	0.112574	0.98243	0.762222
2008	Barley	3	1.28674	1.19216	8.82586	8.07194	0.141264	0.137889	0.968946	0.933621
2008	Barley	4	1.26273	0.802297	8.66121	5.43222	0.142597	0.115576	0.978088	0.782542
2008	Vetch	1	1.16417	0.911525	7.98514	6.17178	0.139635	0.116626	0.957767	0.789656
2008	Vetch	2	1.11505	0.825065	7.64825	5.58638	0.141772	0.116191	0.972427	0.786708
2008	Vetch	3	1.01978	1.01232	6.99475	6.85424	0.137505	0.124701	0.943163	0.844327
2008	Vetch	4	1.22797	0.947656	8.42273	6.41642	0.146636	0.119942	1.00579	0.81211
2010	Fallow	1	1.29244	0.929473	9.54161	7.2451	0.131729	0.12	0.972507	0.935381
2010	Fallow	2	1.07217	0.822948	7.91547	6.41475	0.112211	0.11	0.828411	0.857433
2010	Fallow	3	1.08623	0.732119	8.01924	5.70675	0.133337	0.12	0.984376	0.935381
2010	Fallow	4	1.15028	0.82818	8.49211	6.45553	0.125759	0.116667	0.928432	0.909399
2010	Barley	1	1.27741	0.909502	9.43064	7.08943	0.133535	0.105	0.985844	0.818459
2010	Barley	2	1.26799	0.837021	9.36111	6.52445	0.128585	0.12	0.949295	0.935381
2010	Barley	3	1.52475	0.88651	11.2567	6.91021	0.151846	0.12	1.12103	0.935381
2010	Barley	4	1.44536	0.82547	10.6706	6.43441	0.144706	0.12	1.06831	0.935381
2010	Vetch	1	1.348	0.799422	9.95181	6.23137	0.139918	0.11	1.03297	0.857433
2010	Vetch	2	1.40484	0.731945	10.3714	5.7054	0.142668	0.11	1.05327	0.857433
2010	Vetch	3	1.28214	0.759593	9.4656	5.92091	0.134408	0.116667	0.99229	0.909399
2010	Vetch	4	1.41501	0.858126	10.4465	6.68896	0.139773	0.11	1.03189	0.857433
2012	Fallow	1	1.27687	0.95653	8.42191	7.53024	0.140901	0.108429	0.929343	0.853605
2012	Fallow	2	1.27198	0.884902	8.38962	6.96635	0.146174	0.102911	0.964126	0.810158
2012	Fallow	3	1.14254	0.901361	7.53589	7.09592	0.130285	0.101821	0.859323	0.801578
2012	Fallow	4	1.23047	0.914264	8.11581	7.1975	0.13912	0.104387	0.917597	0.82178
2012	Barley	1	1.44442	0.965109	9.52701	7.59778	0.152639	0.102133	1.00676	0.804036
2012	Barley	2	1.44442	0.939996	9.52698	7.40007	0.14757	0.106704	0.97333	0.840021
2012	Barley	3	1.56276	1.04005	10.3075	8.18772	0.155038	0.111576	1.02259	0.878373
2012	Barley	4	1.5006	0.912422	9.89756	7.183	0.148118	0.101959	0.976945	0.802671
2012	Vetch	1	1.34005	0.849344	8.83863	6.68642	0.150393	0.11	0.991948	0.87
2012	Vetch	2	1.45109	0.901214	9.57096	7.09477	0.155434	0.11161	1.0252	0.878647
2012	Vetch	3	1.46047	0.900831	9.63283	7.09175	0.160042	0.106619	1.05559	0.839356
2012	Vetch	4	1.49285	0.929639	9.84643	7.31854	0.15997	0.11238	1.05512	0.884708
2014	Fallow	1	1.32759	0.904114	8.81428	7.08939	0.153376	0.0939774	1.01832	0.736901
2014	Fallow	2	1.41317	0.901936	9.3825	7.07231	0.136732	0.0939432	0.907812	0.736632
2014	Fallow	3	1.31649	0.844555	8.74062	6.62237	0.151364	0.111474	1.00496	0.874098
2014	Fallow	4	1.35242	0.883535	8.97913	6.92802	0.147158	0.0997983	0.977028	0.782544
2014	Barley	1	1.4474	0.916115	9.60979	7.18349	0.167517	0.0963974	1.1122	0.755877
2014	Barley	2	1.70751	0.921832	11.3367	7.22832	0.16317	0.0939249	1.08334	0.736489
2014	Barley	3	1.57957	1.04086	10.4873	8.16166	0.176457	0.103711	1.17156	0.813224
2014	Barley	4	1.5838	0.941661	10.5154	7.38381	0.171267	0.112298	1.1371	0.880557
2014	Vetch	1	1.45748	0.940968	9.67669	7.37837	0.17308	0.0966162	1.14913	0.757592
2014	Vetch	2	1.51289	0.932077	10.0446	7.30865	0.171066	0.111939	1.13577	0.87774
2014	Vetch	3	1.6034	0.935917	10.6455	7.33876	0.170636	0.0940716	1.13291	0.73764
2014	Vetch	4	1.58405	0.927148	10.517	7.27	0.162528	0.0960866	1.07908	0.753439
2016	Fallow	1	1.3499	0.943374	9.02132	7.36781	0.156377	0.121401	1.04506	0.948148
2016	Fallow	2	1.37409	0.856978	9.18293	6.69304	0.161866	0.120828	1.08174	0.943676
2016	Fallow	3	1.37741	0.870434	9.20512	6.79814	0.160901	0.120293	1.07529	0.939494
2016	Fallow	4	1.36713	0.890262	9.13646	6.953	0.159715	0.120841	1.06736	0.943773
2016	Barley	1	1.47793	0.909756	9.87689	7.10524	0.170688	0.108952	1.1407	0.850924
2016	Barley	2	1.62021	0.885604	10.83	6.91662	0.166018	0.108763	1.10949	0.849447
2016	Barley	3	1.67837	1.0416	11.2164	8.13496	0.176197	0.128382	1.17751	1.00267
2016	Barley	4	1.70435	0.927009	11.3901	7.23999	0.182035	0.125734	1.21653	0.98199
2016	Vetch	1	1.52802	0.907737	10.2117	7.08948	0.173076	0.12133	1.15666	0.947594
2016	Vetch	2	1.58299	0.894027	10.579	6.9824	0.176153	0.122273	1.17722	0.954963
2016	Vetch	3	1.62772	0.971082	10.878	7.58421	0.179417	0.127644	1.19903	0.996908
2016	Vetch	4	1.65944	0.938678	11.0899	7.33113	0.182357	0.124594	1.21868	0.973086

## Sheet: Key
Key to variables in Spreadsheets
Year	Sampling year
Treatment	Treatment name
Replication	Replication number
SOC (%) 0-5 cm	Soil organic carbon content expressed as percentage of mass measured in samples taken after maize harvest in the 0-5 cm soil layer
SOC (%) 5-20 cm	Soil organic carbon content expressed as percentage of mass measured in samples taken after maize harvest in the 5-20 cm soil layer
SOC (Mg ha-1) 0-5 cm	Soil organic carbon content expressed as megagrams per hectare measured in samples taken after maize harvest in the 0-5 cm soil layer
SOC (Mg ha-1) 5-20 cm	Soil organic carbon content expressed as megagrams per hectare measured in samples taken after maize harvest in the 5-20 cm soil layer
SON (%) 0-5 cm	Soil organic nitrogen content expressed as percentage of mass measured in samples taken after maize harvest in the 0-5 cm soil layer
SON (%) 5-20 cm	Soil organic nitrogen content expressed as percentage of mass measured in samples taken after maize harvest in the 5-20 cm soil layer
SON (Mg ha-1) 0-5 cm	Soil organic nitrogen content expressed as megagrams per hectare measured in samples taken after maize harvest in the 0-5 cm soil layer
SON (Mg ha-1) 5-20 cm	Soil organic nitrogen content expressed as megagrams per hectare measured in samples taken after maize harvest in the 5-20 cm soil layer
