# Supplementary material for: Data supporting the cover crops benefits related to soil functionality in a 10-year cropping system
Source: Data Brief. 2018 Apr 18;18:1327–33. doi: 10.1016/j.dib.2018.04.029 (PMC5997093; doi:10.1016/j.dib.2018.04.029)
Supplement: Supplementary file 4 — Supplementary material [file mmc4.xlsx]

## Sheet: Fig3. SOC profile
Year	Treatment	Replication	Soil depth (cm)	SOC (%)
2006	Fallow	1	0-5	1.04068
2006	Fallow	1	5-20	1.02021
2006	Fallow	1	20-40	0.80391
2006	Fallow	1	40-60	0.518174
2006	Fallow	1	60-80	0.419565
2006	Fallow	1	80-100	0.353463
2006	Fallow	2	0-5	1.05903
2006	Fallow	2	5-20	0.988139
2006	Fallow	2	20-40	0.810376
2006	Fallow	2	40-60	0.493297
2006	Fallow	2	60-80	0.42118
2006	Fallow	2	80-100	0.348202
2006	Fallow	3	0-5	1.04566
2006	Fallow	3	5-20	0.997101
2006	Fallow	3	20-40	0.808126
2006	Fallow	3	40-60	0.494471
2006	Fallow	3	60-80	0.455193
2006	Fallow	3	80-100	0.356805
2016	Fallow	1	0-5	1.3499
2016	Fallow	1	5-20	0.943374
2016	Fallow	1	20-40	0.815071
2016	Fallow	1	40-60	0.506288
2016	Fallow	1	60-80	0.38499
2016	Fallow	1	80-100	0.374427
2016	Fallow	2	0-5	1.37409
2016	Fallow	2	5-20	0.856978
2016	Fallow	2	20-40	0.795685
2016	Fallow	2	40-60	0.763981
2016	Fallow	2	60-80	0.416837
2016	Fallow	2	80-100	0.361038
2016	Fallow	3	0-5	1.37741
2016	Fallow	3	5-20	0.870434
2016	Fallow	3	20-40	0.767547
2016	Fallow	3	40-60	0.534181
2016	Fallow	3	60-80	0.423002
2016	Fallow	3	80-100	0.403107
2016	Fallow	4	0-5	1.36713
2016	Fallow	4	5-20	0.890262
2016	Fallow	4	20-40	0.792768
2016	Fallow	4	40-60	0.601483
2016	Fallow	4	60-80	0.408276
2016	Fallow	4	80-100	0.379524
2016	Barley	1	0-5	1.47793
2016	Barley	1	5-20	0.909756
2016	Barley	1	20-40	0.893891
2016	Barley	1	40-60	0.502868
2016	Barley	1	60-80	0.439125
2016	Barley	1	80-100	0.356402
2016	Barley	2	0-5	0
2016	Barley	2	5-20	0.885604
2016	Barley	2	20-40	0.820478
2016	Barley	2	40-60	0.522128
2016	Barley	2	60-80	0.397192
2016	Barley	2	80-100	0.424865
2016	Barley	3	0-5	1.67837
2016	Barley	3	5-20	1.0416
2016	Barley	3	20-40	0.847981
2016	Barley	3	40-60	0.534849
2016	Barley	3	60-80	0.505915
2016	Barley	3	80-100	0.462089
2016	Barley	4	0-5	1.70435
2016	Barley	4	5-20	0.927009
2016	Barley	4	20-40	0.6949
2016	Barley	4	40-60	0.432195
2016	Barley	4	60-80	0.308862
2016	Barley	4	80-100	0.321642
2016	Vetch	1	0-5	1.52802
2016	Vetch	1	5-20	0.907737
2016	Vetch	1	20-40	0.711875
2016	Vetch	1	40-60	0.481034
2016	Vetch	1	60-80	0.377567
2016	Vetch	1	80-100	0.295585
2016	Vetch	2	0-5	1.58299
2016	Vetch	2	5-20	0.894027
2016	Vetch	2	20-40	0.799122
2016	Vetch	2	40-60	0.474108
2016	Vetch	2	60-80	0.337474
2016	Vetch	2	80-100	0.402124
2016	Vetch	3	0-5	1.62772
2016	Vetch	3	5-20	0.971082
2016	Vetch	3	20-40	0.796479
2016	Vetch	3	40-60	0.710861
2016	Vetch	3	60-80	0.569777
2016	Vetch	3	80-100	0.520911
2016	Vetch	4	0-5	1.65944
2016	Vetch	4	5-20	0.938678
2016	Vetch	4	20-40	0.583725
2016	Vetch	4	40-60	0.533333
2016	Vetch	4	60-80	0.630628
2016	Vetch	4	80-100	0.40481

## Sheet: Key
Key to variables in Spreadsheets
Year	Sampling year
Treatment	Treatment name
Replication	Replication number
Soil depth (cm)	Soil layer, upper an lower limits separate by hyphen, from wich the sample was taken
SOC (%)	Soil organic carbon distribution according to soil depth expressed as percentage of mass measured in samples taken after maize harvest
