# Supplementary material for: Data supporting the cover crops benefits related to soil functionality in a 10-year cropping system
Source: Data Brief. 2018 Apr 18;18:1327–33. doi: 10.1016/j.dib.2018.04.029 (PMC5997093; doi:10.1016/j.dib.2018.04.029)
Supplement: Supplementary file 5 — Supplementary material [file mmc5.xlsx]

## Sheet: Fig4. POM_WSA
Year	Treatment	Replication	POM (%) 0-5 cm	POM (%) 5-20 cm	WSA (%) 0-5 cm	WSA (%) 5-20 cm
2006	Fallow	1	0.27452	0.252766	25.0774	28.5276
2006	Fallow	2	0.19253	0.185512	30.7229	22.2561
2006	Fallow	3	0.249787	0.227367	25.1479	29.2835
2008	Fallow	1	0.3296	0.235369	24.9363	18.9008
2008	Fallow	2	0.264918	0.183649	24.9325	19.5121
2008	Fallow	3	0.284109	0.189587	26.125	23.0194
2008	Fallow	4	0.292876	0.202868	25.3312	20.4774
2008	Barley	1	0.295355	0.180267	29.2022	24.3147
2008	Barley	2	0.340435	0.185076	38.5199	28.1252
2008	Barley	3	0.467057	0.252698	36.0446	35.728
2008	Barley	4	0.341101	0.204467	37.1858	20.5548
2008	Vetch	1	0.38102	0.171784	33.5069	23.4344
2008	Vetch	2	0.25905	0.147732	25.9476	14.8581
2008	Vetch	3	0.3087	0.229	24.3876	25.5376
2008	Vetch	4	0.292251	0.183378	29.9791	24.3845
2010	Fallow	1	0.360794	0.145661	37.9771	42.7966
2010	Fallow	2	0.229431	0.124003	32.2985	29.4662
2010	Fallow	3	0.270462	0.149992	33.3484	20.0974
2010	Fallow	4	0.286895	0.139886	34.5413	30.7867
2010	Barley	1	0.365032	0.134187	61.2605	30.3582
2010	Barley	2	0.321515	0.162266	59.4317	41.4756
2010	Barley	3	0.404167	0.16787	59.7377	29.1581
2010	Barley	4	0.376684	0.154482	44.2854	22.8156
2010	Vetch	1	0.356899	0.121888	52.5572	39.9074
2010	Vetch	2	0.438903	0.106848	47.619	27.0058
2010	Vetch	3	0.374939	0.155368	41.0527	18.1565
2010	Vetch	4	0.423529	0.120877	38.7167	16.4359
2012	Fallow	1	0.347981	0.145983	39.1449	19.421
2012	Fallow	2	0.320856	0.0973936	36.1864	13.7001
2012	Fallow	3	0.313332	0.127431	37.5519	21.4041
2012	Fallow	4	0.32739	0.123602	37.6277	18.1751
2012	Barley	1	0.411066	0.138652	55.6689	35.9563
2012	Barley	2	0.478241	0.171519	48.9237	15.7506
2012	Barley	3	0.458975	0.199573	54.4713	15.2945
2012	Barley	4	0.41219	0.128469	60.9965	20.4803
2012	Vetch	1	0.37838	0.16048	44.1064	21.4908
2012	Vetch	2	0.443322	0.145173	51.7874	10.1696
2012	Vetch	3	0.423543	0.160873	52.1569	14.7633
2012	Vetch	4	0.49506	0.166979	43.116	14.9822
2014	Fallow	1	0.30853	0.147651	41.1744	23.8981
2014	Fallow	2	0.381778	0.154256	43.6192	19.0326
2014	Fallow	3	0.359438	0.146672	45.1117	53.4653
2014	Fallow	4	0.349915	0.149526	43.3018	32.132
2014	Barley	1	0.397365	0.153954	63.3732	38.0536
2014	Barley	2	0.493052	0.170531	68.62	25.3875
2014	Barley	3	0.524214	0.226276	82.7714	47.191
2014	Barley	4	0.471543	0.170539	57.5269	37.8286
2014	Vetch	1	0.418074	0.155729	49.0401	44.7953
2014	Vetch	2	0.409959	0.155439	55.4712	29.5161
2014	Vetch	3	0.471227	0.187307	61	51.6809
2014	Vetch	4	0.476565	0.154166	48.3509	31.9857
2016	Fallow	1	0.339482	0.120217	35.3448	45.4039
2016	Fallow	2	0.36354	0.128813	42.0355	22.783
2016	Fallow	3	0.367043	0.12798	41.4817	31.5366
2016	Fallow	4	0.356688	0.12567	39.6207	33.2412
2016	Barley	1	0.354155	0.0829923	56.2162	43.4431
2016	Barley	2	0.405022	0.109635	58.0071	31.2884
2016	Barley	3	0.401065	0.172896	59.2699	42.9962
2016	Barley	4	0.459845	0.124848	71.4392	60.0228
2016	Vetch	1	0.381094	0.115612	37.5473	32.6072
2016	Vetch	2	0.448149	0.113854	40.4927	31.288
2016	Vetch	3	0.480024	0.153199	59.1978	32.1613
2016	Vetch	4	0.497766	0.136942	54.9791	39.4246

## Sheet: Key
Key to variables in Spreadsheets
Year	Sampling year
Treatment	Treatment name
Replication	Replication number
POM (%) 0-5 cm	Particulate organic matter in the 0-5 cm soil layer expressed as percentage of mass
POM (%) 5-20 cm	Particulate organic matter in the 5-20 cm soil layer expressed as percentage of mass
WSA (%) 0-5 cm	Water stable aggregates in the 0-5 cm soil layer expressed as percentage of mass
WSA (%) 5-20 cm	Water stable aggregates in the 5-20 cm soil layer expressed as percentage of mass
