# Supplementary material for: Data supporting the cover crops benefits related to soil functionality in a 10-year cropping system
Source: Data Brief. 2018 Apr 18;18:1327–33. doi: 10.1016/j.dib.2018.04.029 (PMC5997093; doi:10.1016/j.dib.2018.04.029)
Supplement: Supplementary file 6 — Supplementary material [file mmc6.xlsx]

## Sheet: Fig5. Infiltration
Year	Treatment	Replication	Infiltration (cm h-1)
2010	Fallow	1	0.578957
2010	Fallow	2	0.663158
2010	Fallow	3	0.248276
2010	Fallow	4	0.452695
2010	Barley	1	0.597628
2010	Barley	2	3.08571
2010	Barley	3	1.32715
2010	Barley	4	0.323077
2010	Vetch	1	0.726923
2010	Vetch	2	0.394732
2010	Vetch	3	3.024
2010	Vetch	4	0.681081
2012	Fallow	1	2.00171
2012	Fallow	2	2.77794
2012	Fallow	3	4.85163
2012	Fallow	4	3.21043
2012	Barley	1	4.77789
2012	Barley	2	10.2304
2012	Barley	3	34.056
2012	Barley	4	21.057
2012	Vetch	1	4.12257
2012	Vetch	2	7.0065
2012	Vetch	3	5.05125
2012	Vetch	4	7.64674
2016	Fallow	1	7.71667
2016	Fallow	2	5.75833
2016	Fallow	3	17.8125
2016	Fallow	4	7.5
2016	Barley	1	24
2016	Barley	2	11.2
2016	Barley	3	47.6625
2016	Barley	4	11.4036
2016	Vetch	1	8.52056
2016	Vetch	2	29.25
2016	Vetch	3	12.75
2016	Vetch	4	9.75

## Sheet: Key
Key to variables in Spreadsheets
Year	Sampling year
Treatment	Treatment name
Replication	Replication number
Infiltration (cm h-1)	Temporal evolution of the infiltration rates for the various treatments
