# Supplementary material for: Data supporting the cover crops benefits related to soil functionality in a 10-year cropping system
Source: Data Brief. 2018 Apr 18;18:1327–33. doi: 10.1016/j.dib.2018.04.029 (PMC5997093; doi:10.1016/j.dib.2018.04.029)
Supplement: Supplementary file 7 — Supplementary material [file mmc7.xlsx]

## Sheet: Soil inorganic N content
Soil depth (m)	Treatment	Replication	Soil inorganic N content (kg N/ha)
0-0,2	Fallow	1	6.1971
0,2-0,4	Fallow	1	13.3674
0,4-0,6	Fallow	1	6.13617
0,6-0,8	Fallow	1	0.686559
0,8-1	Fallow	1	1.85269
1-1,33	Fallow	1	5.381
1,33-1,67	Fallow	1	5.11512
1,67-2	Fallow	1	4.00331
2-2,33	Fallow	1	2.67067
2,33-2,67	Fallow	1	7.94169
2,67-3	Fallow	1	19.2297
3-3,33	Fallow	1	14.4571
3,33-3,67	Fallow	1	16.3675
3,67-4	Fallow	2	7.84833
0-0,2	Fallow	2	2.7227
0,2-0,4	Fallow	2	0.463129
0,4-0,6	Fallow	2	0.102917
0,6-0,8	Fallow	2	1.60273
0,8-1	Fallow	2	4.30697
1-1,33	Fallow	2	7.4513
1,33-1,67	Fallow	2	12.8839
1,67-2	Fallow	2	7.62268
2-2,33	Fallow	2	9.61779
2,33-2,67	Fallow	2	8.31586
2,67-3	Fallow	2	8.78586
3-3,33	Fallow	2	11.3522
3,33-3,67	Fallow	2	6.83396
3,67-4	Fallow	2	11.5931
0-0,2	Fallow	3	1.96255
0,2-0,4	Fallow	3	0.49042
0,4-0,6	Fallow	3	0.915368
0,6-0,8	Fallow	3	0.656603
0,8-1	Fallow	3	1.87328
1-1,33	Fallow	3	1.53923
1,33-1,67	Fallow	3	3.8337
1,67-2	Fallow	3	5.15971
2-2,33	Fallow	3	6.68524
2,33-2,67	Fallow	3	21.757
2,67-3	Fallow	3	17.8714
3-3,33	Fallow	3	7.61354
3,33-3,67	Fallow	3	26.1123
3,67-4	Fallow	3	9.4105
0-0,2	Fallow	4	6.73185
0,2-0,4	Fallow	4	7.62584
0,4-0,6	Fallow	4	0.794612
0,6-0,8	Fallow	4	1.18835
0,8-1	Fallow	4	7.26771
1-1,33	Fallow	4	12.4636
1,33-1,67	Fallow	4	5.96816
1,67-2	Fallow	4	1.64392
2-2,33	Fallow	4	2.16743
2,33-2,67	Fallow	4	2.76161
2,67-3	Fallow	4	5.43845
3-3,33	Fallow	4	11.3243
3,33-3,67	Fallow	4	12.6975
3,67-4	Fallow	4	12.0395
0-0,2	Barley	1	18.1312
0,2-0,4	Barley	1	3.32636
0,4-0,6	Barley	1	0.0295534
0,6-0,8	Barley	1	0.292616
0,8-1	Barley	1	0.918982
1-1,33	Barley	1	1.26062
1,33-1,67	Barley	1	1.17763
1,67-2	Barley	1	0.668523
2-2,33	Barley	1	0
2,33-2,67	Barley	1	0.349453
2,67-3	Barley	1	6.62586
3-3,33	Barley	1	2.39537
3,33-3,67	Barley	1	3.61453
3,67-4	Barley	2	5.7018
0-0,2	Barley	2	2.61402
0,2-0,4	Barley	2	0.994246
0,4-0,6	Barley	2	0.663681
0,6-0,8	Barley	2	0.795613
0,8-1	Barley	2	2.11396
1-1,33	Barley	2	4.61874
1,33-1,67	Barley	2	3.7088
1,67-2	Barley	2	4.30384
2-2,33	Barley	2	5.64929
2,33-2,67	Barley	2	12.0408
2,67-3	Barley	2	11.3821
3-3,33	Barley	2	5.91485
3,33-3,67	Barley	2	9.53531
3,67-4	Barley	2	1.28667
0-0,2	Barley	3	14.4918
0,2-0,4	Barley	3	11.1616
0,4-0,6	Barley	3	5.10944
0,6-0,8	Barley	3	1.57403
0,8-1	Barley	3	2.64074
1-1,33	Barley	3	2.34338
1,33-1,67	Barley	3	3.44297
1,67-2	Barley	3	2.70399
2-2,33	Barley	3	4.53605
2,33-2,67	Barley	3	8.52025
2,67-3	Barley	3	8.87704
3-3,33	Barley	3	11.1133
3,33-3,67	Barley	3	8.56636
3,67-4	Barley	3	0.759517
0-0,2	Barley	4	3.2782
0,2-0,4	Barley	4	0
0,4-0,6	Barley	4	0
0,6-0,8	Barley	4	0
0,8-1	Barley	4	0.279276
1-1,33	Barley	4	1.84646
1,33-1,67	Barley	4	2.06199
1,67-2	Barley	4	1.09692
2-2,33	Barley	4	0.573298
2,33-2,67	Barley	4	0.963153
2,67-3	Barley	4	1.05106
3-3,33	Barley	4	3.04441
3,33-3,67	Barley	4	5.74719
3,67-4	Barley	4	4.84939

## Sheet: Key
Key to variables in Spreadsheets
Soil depth (m)	Soil layer, upper an lower limits separate by hyphen, from wich the sample was taken
Sampling	Sampling after harvesting maize and before planting cover crops (October) or after cover crop termination and before planting maize (March)
Treatment	Treatment name.
Replication	Replication number
Soil inorganic N content (kg N/ha)	Content of inorganic N in the soil layer
